# Supplementary material for: Retinal transduction profiling of diverse AAV serotypes via intravitreal injection
Source: J Virol. 2025 Aug 12;99(9):e00637-25. doi: 10.1128/jvi.00637-25 (PMC12455963; doi:10.1128/jvi.00637-25)
Supplement: Data Set S1 — Detailed values for all data points shown in graphs. [file jvi.00637-25-s0001.xlsx]

## Sheet: Figure 2
Figure 2C. Transfected cell percentage
	Chx10+			PKCα+			Pcp2+			Rbpms+			Calbindin+			Cone arrestin+ (segment)			Cone arrestin+ (cell body)
AAV2	0	0.0416667	0	0.0238095	0.0263158	0	0.025	0	0	0.166667	0.24	0.238095	0	0	0	/	/	/	/	/	/
AAV2.7m8	0.0392157	0	0.0192308	0.030303	0.025	0	0.0625	0	0	0.25	0.35	0.375	0	0	0	/	/	/	/	/	/
AAV2.NN	0.0545455	0.0754717	0.0212766	0.025641	0.075	0.0645161	0	0.025641	0.03125	0.24	0.363636	0.4	0	0	0	/	/	/	/	/	/
AAV2.GL	0.111111	0.08	0.0625	0.15	0.125	0.183673	0.0714286	0.1	0.0689655	0.4375	0.45	0.363636	0	0	0	/	/	/	/	/	/
AAV8	0	0	0	0	0	0	0	0	0	0	0	0	0	0	0	0.230769	0.125	0.222222	0.153846	0.1	0
AAV.SPR	0	0	0	0	0	0	0	0	0	0	0	0	0	0	0	0.0526316	0.0625	0	0	0	0
AAV11	0	0	0	0	0	0	0	0	0	0	0	0	0	0	0	0	0	0	0	0	0

## Sheet: Figure 3
Figure 3C. Transfected cell percentage
	Chx10+			PKCα+			Pcp2+			Rbpms+			Calbindin+			Cone arrestin+ (segment)			Cone arrestin+ (cell body)
AAV2	0	0.0416667	0	0.0238095	0.0263158	0	0.025	0	0	0.166667	0.24	0.238095	0	0	0	/	/	/	/	/	/
AAV2.7m8	0.0392157	0	0.0192308	0.030303	0.025	0	0.0625	0	0	0.25	0.35	0.375	0	0	0	/	/	/	/	/	/
AAV2.NN	0.0545455	0.0754717	0.0212766	0.025641	0.075	0.0645161	0	0.025641	0.03125	0.24	0.363636	0.4	0	0	0	/	/	/	/	/	/
AAV2.GL	0.111111	0.08	0.0625	0.15	0.125	0.183673	0.0714286	0.1	0.0689655	0.4375	0.45	0.363636	0	0	0	/	/	/	/	/	/
AAV8	0	0	0	0	0	0	0	0	0	0	0	0	0	0	0	0.230769	0.125	0.222222	0.153846	0.1	0
AAV.SPR	0	0	0	0	0	0	0	0	0	0	0	0	0	0	0	0.0526316	0.0625	0	0	0	0
AAV11	0	0	0	0	0	0	0	0	0	0	0	0	0	0	0	0	0	0	0	0	0
Figure 3D. Co-labeled/GFP+ cell percentage
	Chx10+			PKCα+			Pcp2+			Rbpms+			Calbindin+			Cone arrestin+ (segment)			Cone arrestin+ (cell body)
AAV2	0	0.166667	0	0.0769231	0.0909091	0	0.0625	0	0	0.333333	0.545455	0.5	0	0	0	0	0	0	0	0	0
AAV2.7m8	0.142857	0	0.0769231	0.0909091	0.0769231	0	0.142857	0	0	0.277778	0.5625	0.466667	0	0	0.0666667	0	0	0	0	0	0
AAV2.NN	0.157895	0.266667	0.0588235	0.0625	0.176471	0.117647	0.047619	0.0454545	0	0.2	0.363636	0.4	0	0	0	0	0	0	0	0	0
AAV2.GL	0.0980392	0.0930233	0.075	0.105263	0.142857	0.219512	0.0731707	0.0789474	0.05	0.212121	0.230769	0.2	0	0	0.0487805	0	0	0	0	0	0
AAV8	0	0	0	0	0	0	0	0	0	0	0	0	0	0	0	0.0747664	0.0769231	0.0442478	0.0545455	0	0.0347826
AAV.SPR	0	0	0	0	0	0	0	0	0	0	0	0	0	0	0	0.181818	0.166667	0	0	0	0
AAV11	0	0	0	0	0	0	0	0	0	0	0	0	0	0	0	0	0	0	0	0	0
Figure 3E. Normalized fluorescence intensity
	GFP
AAV2	0.969878	1.1566	0.873521
AAV2.7m8	1.79626	2.41483	1.24356
AAV2.NN	5.06332	3.07025	3.5964
AAV2.GL	4.13525	4.33359	3.49461
AAV8	4.97146	5.6178	5.52214
AAV.SPR	2.30374	2.40141	2.739
AAV11	3.40389	3.29475	3.6517

## Sheet: Figure 4
Figure 4C. Normalized fluorescence intensity
	GFP
ssAAV2.NN	1.13694	0.992795	0.870261
scAAV2.NN	1.88364	1.61885	1.34316
Figure 4D. Transfected cell percentage
	Chx10+			PKCα+			Pcp2+			Rbpms+			Calbindin+
ssAAV2.NN	0.09375	0.0819672	0.0909091	0.0294118	0	0.04	0	0.030303	0.0789474	0.235294	0.222222	0.25	0	0	0
scAAV2.NN	0.105263	0.0909091	0.0869565	0	0	0.0333333	0	0	0.0357143	0.24	0.238095	0.238095	0.5	0.333333	0.333333

## Sheet: Figure 5
Figure 5C. Normalized fluorescence intensity
	GFP
scAAV2.NN (1.60E+9 vg)	0.894588	0.98345	1.12196
scAAV2.NN (8.00E+9 vg)	3.12838	4.19316	3.75923
scAAV2.NN (4.00E+10 vg)	5.80916	6.4862	6.36662
Figure 5D. Transfected cell percentage
	Chx10+			PKCα+			Pcp2+			Rbpms+			Calbindin+
scAAV2.NN (1.60E+9 vg)	0.0652174	0.0952381	0.0784314	0.0357143	0	0	0.03125	0	0	0.0952381	0.1	0.136364	0	0	0.166667
scAAV2.NN (8.00E+9 vg)	0.109375	0.0877193	0.0754717	0.0357143	0	0	0.0322581	0.0333333	0	0.15	0.238095	0.277778	0.25	0	0.333333
scAAV2.NN (4.00E+10 vg)	0.109375	0.0877193	0.0754717	0.0344828	0.0357143	0	0.0357143	0.0333333	0	0.25	0.230769	0.272727	0.5	0.333333	0.4

## Sheet: Figure 6
Figure 6C&6F. Transfected cell percentage
	Chx10+			PKCα+			Pcp2+			Rbpms+			Calbindin+
ssAAV2.NN (3d p.i.)	0	0	0.0238095	0	0.0384615	0	0	0	0.0344828	0	0.176471	0.111111	0	0	0
scAAV2.NN (3d p.i.)	0.0377358	0.0185185	0	0.0869565	0	0	0.0740741	0.111111	0	0.357143	0.333333	0.25	0	0	0
ssAAV2.NN (7d p.i.)	0	0	0	0	0	0	0	0	0	0.166667	0.217391	0.26087	0	0	0
scAAV2.NN (7d p.i.)	0	0	0.0263158	0	0	0.0384615	0	0	0.0357143	0.333333	0.217391	0.304348	0	0	0
Figure 6G. Normalized fluorescence intensity
	GFP
ssAAV2.NN (3d p.i.)	0.570012	1.31084	1.11915
scAAV2.NN (3d p.i.)	0.82976	1.18634	2.83952
ssAAV2.NN (7d p.i.)	2.35206	2.97165	1.10929
scAAV2.NN (7d p.i.)	5.10571	6.12995	3.88625
Figure 6H. Change in fluorescence intensity
	GFP
ssAAV2.NN (1d p.i.)	0	0	0
scAAV2.NN (1d p.i.)	0	0	0
ssAAV2.NN (3d p.i.)	10.979	25.248	21.556
scAAV2.NN (3d p.i.)	15.982	22.85	54.692
ssAAV2.NN (7d p.i.)	45.303	57.237	21.366
scAAV2.NN (7d p.i.)	98.341	118.069	74.853
ssAAV2.NN (2w p.i.)	128.926	112.58	98.685
scAAV2.NN (2w p.i.)	213.599	183.573	152.31
ssAAV2.NN (4w p.i.)	161.274	152.633	235.758
scAAV2.NN (4w p.i.)	434.537	485.181	476.236
ssAAV2.NN (8w p.i.)	205.558	343.185	260.525
scAAV2.NN (8w p.i.)	1061.62	785.405	992.181
ssAAV2.NN (12w p.i.)	125.733	73.868	133.474
scAAV2.NN (12w p.i.)	801.587	779.662	636.77

## Sheet: Figure S3
Figure S3B. Retinal thickness
2w p.i.	ONL				INL				Total
buffer solution	41.085	42.248	42.551	43.81	31.595	32.56	33.861	31.373	180.622	181.455	184.307	179.098
ssAAV2.NN	44.193	42.503	42.211	40.401	33.144	32.121	30.272	33.144	178.322	185.82	181.15	179.648
scAAV2.NN	43.585	42.189	41.027	40.931	31.783	32.271	31.669	33.976	183.71	179.318	182.106	181.667
Figure S3B. Retinal thickness
4w p.i.	ONL				INL				Total
buffer solution	43.411	44.565	42.125	40.939	31.017	32.783	32.907	31.962	185.278	181.105	177.431	180.68
scAAV2.NN (1.60E+9 vg)	40.21	45.411	42.806	41.787	33.99	32.615	31.731	31.721	183.04	180.033	180.551	179.499
scAAV2.NN (8.00E+9 vg)	43.315	44.586	42.072	41.875	34.569	31.454	31.454	32.635	185.326	180.795	178.113	179.307
scAAV2.NN (4.00E+10 vg)	43.217	43.033	41.693	42.447	32.212	33.603	30.509	31.629	181.265	183.607	178.187	181.991
Figure S3D. Normalized fluorescence intensity
2w p.i.	GFAP
buffer solution	0.81485	1.45489	0.730263
ssAAV2.NN	1.53383	2.77444	2.07519
scAAV2.NN	2.48402	6.29605	4.05169
Figure S3D. Normalized fluorescence intensity
4w p.i.	GFAP
buffer solution	0.792924	0.746098	1.46098
scAAV2.NN (1.60E+9 vg)	0.711759	1.15505	1.45161
scAAV2.NN (8.00E+9 vg)	0.952133	1.81686	0.867846
scAAV2.NN (4.00E+10 vg)	2.44745	4.98231	3.10926

## Sheet: Figure S4
Figure S4A. ERG wave amplitudes
a-wave (2w p.i.)	buffer solution				ssAAV2.NN				scAAV2.NN
0.0001	14.1	15.5	15.9	15.3	14.5	15.8	15.4	14.6	16.1	15.3	15.1	15.7
0.0003	16.8	17.3	17.7	18.8	18.3	18.3	17.9	17.1	18.6	19.5	18.8	18
0.001	22.5	23.3	24.8	26.5	25.8	25.5	25.5	25.1	25.7	25.5	25.9	26.1
0.003	29.6	31.7	30.3	31.9	27.1	31.6	28.1	28.7	28.8	30.3	30.25	29.1
0.01	36.1	35.4	36.35	34.7	36.1	35.5	34.2	35.6	34.05	38.5	36.35	36.6
0.03	79	75.8	91.4	100.1	91.6	97	96.9	88.5	84.5	99.4	89.55	85.8
0.1	112.3	113.5	130.6	122.2	133.9	121.3	127.2	116.8	114.1	138.6	126.75	107.7
0.3	144	145.6	148.55	169.5	157.1	166.4	152.3	145.9	157.6	172.7	144	143.2
1	171.6	161.4	179.2	205.9	194.8	188.1	172.1	179.9	170.3	203.5	178.25	166.1
3	215.5	214.9	193.45	224.3	215.9	214.6	201.5	204.6	197.5	234	209.4	183.6
10	233.6	231.7	251.85	261.6	251.4	262.1	231.1	245.4	218.4	259.6	227.5	251.3
Figure S4A. ERG wave amplitudes
b-wave (2w p.i.)	buffer solution				ssAAV2.NN				scAAV2.NN
0.0001	17.8	18.8	17.6	18.7	18.8	17.2	17.5	17.6	18.4	17.1	17.7	17.7
0.0003	21.4	23.2	26.2	25.3	25.5	26.9	25.7	26.6	25.8	27.9	26.4	25.4
0.001	135.7	134.7	153.6	162	144.3	138.9	155.2	152	138.8	151.5	146.1	136.2
0.003	212.1	219.1	202.7	238.4	215.8	236.1	196.6	223	198.1	223.2	199.3	233.5
0.01	309.9	293.5	270.95	314.4	311.3	319.4	274.3	318.1	279.6	315.8	283.5	322.1
0.03	352	337.7	382.25	350.7	358.3	394	329.2	374	335.3	390	332.5	367.5
0.1	399.6	385.3	397.2	417.1	410.2	407.8	369.1	424.8	386.6	429.5	390.6	424.2
0.3	411.9	410.3	426.65	468.2	438.1	443.8	407	439.7	407.5	446.8	414	457.6
1	479.5	468.3	497.1	471.4	485	460.1	444.1	506	457.55	473.3	440.6	515
3	525.3	506.7	558.65	509.7	521.7	532.5	481.3	554.7	486.7	531.6	476	571.9
10	556.8	539.6	588.2	537.6	551.4	545.5	508	609.3	511.9	563.8	505.15	610.3
Figure S4B. ERG wave amplitudes
a-wave (4w p.i.)	buffer solution				scAAV2.NN (1.60E+9 vg)				scAAV2.NN (8.00E+9 vg)				scAAV2.NN (4.00E+10 vg)
0.0001	15	14.65	14.1	13.9	13.5	16.4	15.35	15.6	14.3	15	14.4	15.9	13.9	14.55	15.9	14.55
0.0003	19	17.15	17.6	15.3	17.9	18.25	17.65	17.8	16.6	18.4	16.5	18.8	16.65	17.9	18.65	17.9
0.001	27.35	26.2	24.35	22.85	27.75	24.05	26	27.7	23.7	27.9	24	25.3	23.35	25.05	27.35	25.05
0.003	34.3	34.75	31.4	31.85	34.4	31.1	30.8	33.55	31.9	34.1	32.4	32.5	32.75	32.4	33.75	32.4
0.01	39.55	37.3	34.45	35.95	38.9	38.3	35.1	36.95	34.6	40.1	37.2	36.2	36.95	38.7	36.95	38.7
0.03	82	91.05	85.5	78.7	83.95	87.7	84.5	78.9	77.1	89.8	90.8	79	89.55	75.9	80.95	77.75
0.1	108.35	112.45	119.45	122.1	125.25	127.1	113.65	108.8	115.7	125.5	105.3	108	117.35	103.15	111.3	115.5
0.3	132.15	128	146.15	146.55	156.45	129.4	141.2	144.85	148.5	133.5	130.1	145.9	162	126.45	135.95	137.6
1	201.8	181.65	188.65	198.65	197.75	185.3	175.55	191.55	204.1	194.8	174.1	180.3	197.45	188.35	187.6	177.35
3	207.2	218.7	232.1	218.95	214.3	233.3	215.3	202.85	231	221.3	209.8	210.9	211.85	206.65	222.45	219.9
10	261.05	237.9	264.95	251.35	258.8	271.2	259.45	234	248.2	238.9	274.7	236	249.75	228.5	268	241.65
Figure S4B. ERG wave amplitudes
b-wave (4w p.i.)	buffer solution				scAAV2.NN (1.60E+9 vg)				scAAV2.NN (8.00E+9 vg)				scAAV2.NN (4.00E+10 vg)
0.0001	18.55	16.95	18.3	18.25	16.25	20.05	16.85	16.8	18.9	19.3	17.3	18.5	16.75	15.55	18.3	19.3
0.0003	23	24.15	27	26.35	26.25	28.9	25.9	25.95	24.3	27.3	24.1	26.4	24.1	24.85	25.4	27.2
0.001	143.45	160.2	135.85	163.7	182.35	144.55	147.8	146.95	165.7	142.1	135.7	151.5	145.55	127.65	160.7	149.7
0.003	192.4	201.05	178.05	222.6	196.05	218.25	204.1	229.4	208.2	181.3	209.5	225.6	203.15	230.05	197.05	204.05
0.01	275.65	295.65	308.25	317.2	282.4	322.95	300.95	299.3	292.4	301	275.8	316.5	320.2	279.6	299.9	293.5
0.03	335.3	344.2	357.3	363.45	324.45	364.95	361.15	356.3	367.5	343.3	335.6	343.1	379.45	328.55	361.95	347.65
0.1	415.95	416.3	443.7	455.75	442.3	417.25	415.85	442.9	421.2	420.2	446.9	404.2	428.45	383.45	444.55	430.45
0.3	456.65	445.95	497.5	470.15	476.7	428.1	475.6	457	471.9	492.9	482.3	432.2	448.85	496.1	459.85	443.3
1	513.5	477.05	571.4	538.05	512.4	481.35	591.9	527.45	575.8	568.2	494.9	496.1	570.65	553.35	509.5	503.25
3	540	512.95	613.9	573.15	511.15	553.5	605.85	535.45	616.2	569.8	537.7	507.8	610.15	547.9	545.3	506.65
10	582.65	569	628.55	651.24	564.2	617.85	673.1	603.7	657.8	610.5	571	556.1	675.75	596.4	581.75	564.55
